# Supplementary material for: A pilot study on COVID-19 vaccine hesitancy among healthcare workers in the US
Source: PLoS One. 2022 Jun 15;17(6):e0269320. doi: 10.1371/journal.pone.0269320 (PMC9200349; doi:10.1371/journal.pone.0269320)
Supplement: S1 File — (XLSX) [file pone.0269320.s001.xlsx]

## Sheet: AmeriSpeak survey
group	FluVax	VaxPlans	Vax_DK	Vax_SKP	Vax_REF	NoVax_WillGet	NoVax_DK	NoVax_SKP	NoVax_REF	Change_StudyResults	Change_DK	Change_SKP	Change_REF	Change_DocCall	Change_HealthDept	HH_CovidPass	FF_CovidPass	AC_CovidPass	No_CovidPass	CovidPass_DK	CovidPass_SKP	CovidPass_REF	LocalPrint	NationalPrint	BroadcastTV	CableTV	RadioNews	OnlineNews	SocialMedia	EmployerInfo	PersonalNetwork	StateLocalGov	FederalGov	TrumpInfo	BidenInfo	ChurchInfo	CBOInfo	SciJournal	OtherInfo	EDUC5	NoVax_Allergic	NoVax_Needles	NoVax_NoConcern	NoVax_Time	NoVax_GetInfected	NoVax_SideEffect	NoVax_DontWork	NoVax_Politics	NoVax_NotSerious
AS-essential	1	2	0	0	0	.	.	.	.	.	.	.	.	.	.	0	0	0	1	0	0	0	0	0	1	0	0	0	0	0	0	1	1	0	0	0	0	0	0	3
AS-essential	4	2	0	0	0	.	.	.	.	.	.	.	.	.	.	0	0	0	1	0	0	0	0	0	1	0	0	0	0	0	0	0	0	0	0	0	0	0	0	4
AS-essential	1	1	0	0	0	.	.	.	.	.	.	.	.	.	.	0	0	0	1	0	0	0	0	0	0	0	1	1	0	0	1	1	0	0	0	0	0	0	0	3
AS-essential	1	2	0	0	0	.	.	.	.	.	.	.	.	.	.	0	0	0	1	0	0	0	1	0	0	0	0	0	0	0	0	0	0	0	0	0	0	0	0	4
AS-essential	1	2	0	0	0	.	.	.	.	.	.	.	.	.	.	0	0	1	0	0	0	0	0	0	1	1	0	0	0	1	1	1	1	0	0	0	0	0	0	5
AS-essential	1	4	.	.	.	0	0	0	0	0	0	0	0	77	77	0	0	0	1	0	0	0	0	0	0	1	0	0	0	0	0	1	0	0	0	0	0	0	0	3	0	0	0	0	0	0	0	0	0
AS-essential	1	1	0	0	0	.	.	.	.	.	.	.	.	.	.	0	0	0	1	0	0	0	0	0	1	0	0	0	0	1	1	1	0	1	0	0	0	0	0	3
AS-essential	4	4	.	.	.	0	0	0	0	0	0	0	0	1	1	0	0	1	0	0	0	0	0	0	0	0	0	1	0	0	1	0	0	0	0	0	0	0	0	3	0	1	1	0	1	1	0	1	1
AS-essential	4	4	.	.	.	0	0	0	0	1	0	0	0	77	77	0	0	0	1	0	0	0	0	0	1	0	0	1	1	0	1	0	0	0	0	0	0	0	0	4	0	1	1	0	0	1	0	1	1
AS-essential	3	77	0	0	0	0	0	0	0	.	.	.	.	.	.	0	0	0	1	0	0	0	0	0	0	0	0	0	1	0	1	0	0	0	0	0	0	0	0	1	0	0	1	0	1	1	0	0	0
AS-essential	2	2	0	0	0	.	.	.	.	.	.	.	.	.	.	1	0	0	0	0	0	0	0	0	1	1	1	0	1	1	1	1	0	0	0	0	0	0	0	3
AS-essential	2	2	0	0	0	.	.	.	.	.	.	.	.	.	.	0	1	1	0	0	0	0	0	1	0	0	0	1	0	0	0	0	0	1	0	0	0	0	0	3
AS-essential	1	77	0	0	0	0	0	0	0	.	.	.	.	.	.	0	0	1	0	0	0	0	0	0	0	0	0	0	1	0	0	0	0	0	0	0	0	0	0	3	0	0	0	0	0	1	0	0	0
AS-essential	2	3	0	0	0	0	0	0	0	1	0	0	0	77	77	0	1	1	0	0	0	0	0	0	1	1	1	0	1	0	1	0	0	0	0	0	0	0	0	3	0	0	0	0	1	1	0	1	0
AS-essential	1	2	0	0	0	.	.	.	.	.	.	.	.	.	.	0	1	1	0	0	0	0	1	0	1	0	0	0	0	0	0	0	1	0	1	0	0	0	0	5
AS-essential	4	77	0	0	0	0	0	0	0	.	.	.	.	.	.	0	1	0	0	0	0	0	0	0	0	0	0	0	0	0	1	0	0	0	0	0	0	0	1	3	0	1	0	0	0	1	0	0	0
AS-essential	1	3	0	0	0	0	0	0	0	1	0	0	0	1	77	0	0	0	1	0	0	0	0	0	0	0	0	0	1	0	0	0	0	0	0	0	0	0	0	3	0	0	0	0	0	1	0	0	0
AS-essential	1	3	0	0	0	0	0	0	0	1	0	0	0	77	77	0	0	1	0	0	0	0	1	0	0	1	0	0	0	0	0	0	0	1	1	0	0	0	0	3	0	0	0	0	0	1	0	1	0
AS-essential	4	2	0	0	0	.	.	.	.	.	.	.	.	.	.	0	0	0	1	0	0	0	0	0	1	1	1	1	1	0	0	0	0	0	0	0	0	1	0	5
AS-essential	4	4	.	.	.	0	0	0	0	1	0	0	0	1	1	0	0	1	0	0	0	0	0	0	1	1	0	1	1	1	0	1	0	0	1	0	0	0	0	3	0	0	0	0	0	1	1	1	0
AS-essential	2	2	0	0	0	.	.	.	.	.	.	.	.	.	.	0	1	1	0	0	0	0	0	0	1	1	0	0	1	0	0	1	0	0	0	0	0	0	0	3
AS-essential	1	1	0	0	0	.	.	.	.	.	.	.	.	.	.	0	1	0	0	0	0	0	0	0	1	1	0	1	1	0	0	0	0	0	0	0	0	0	0	3
AS-essential	3	1	0	0	0	.	.	.	.	.	.	.	.	.	.	0	1	0	0	0	0	0	0	0	1	0	0	0	1	0	0	1	0	0	0	0	0	0	0	3
AS-essential	2	3	0	0	0	0	0	0	0	0	0	0	0	1	1	0	0	0	1	0	0	0	0	0	0	0	0	0	1	1	1	0	0	1	0	0	0	0	0	2	0	0	0	0	0	1	0	0	0
AS-essential	1	2	0	0	0	.	.	.	.	.	.	.	.	.	.	0	1	0	0	0	0	0	0	0	1	1	0	0	1	1	1	0	0	1	1	0	0	0	0	1
AS-essential	2	2	0	0	0	.	.	.	.	.	.	.	.	.	.	0	1	0	0	0	0	0	0	0	0	1	0	0	0	1	0	1	1	0	0	0	0	1	0	2
AS-essential	1	1	0	0	0	.	.	.	.	.	.	.	.	.	.	0	0	1	0	0	0	0	0	0	0	0	0	1	1	0	0	1	0	0	0	0	0	0	0	4
AS-essential	1	3	0	0	0	1	0	0	0	1	0	0	0	77	77	0	1	1	0	0	0	0	0	0	1	0	0	0	0	0	1	1	1	0	0	0	0	0	0	2	0	0	0	0	0	0	0	0	0
AS-essential	4	77	0	0	0	0	0	0	0	.	.	.	.	.	.	0	0	1	0	0	0	0	0	0	0	0	0	0	0	0	1	0	0	0	0	0	0	0	0	2	0	0	0	0	1	1	0	0	0
AS-essential	1	2	0	0	0	.	.	.	.	.	.	.	.	.	.	0	1	0	0	0	0	0	1	0	0	1	1	1	0	1	1	1	1	0	0	0	0	0	0	5
AS-essential	1	3	0	0	0	0	0	0	0	0	0	0	0	77	1	0	0	0	1	0	0	0	0	0	1	0	1	0	0	0	1	0	0	0	0	0	0	0	0	3	0	0	0	0	0	1	0	0	0
AS-essential	3	2	0	0	0	.	.	.	.	.	.	.	.	.	.	0	0	0	1	0	0	0	0	0	1	1	0	0	1	0	0	0	1	0	1	0	0	0	0	1
AS-essential	4	77	0	0	0	0	0	0	0	.	.	.	.	.	.	0	0	0	1	0	0	0	0	0	0	0	0	0	0	0	0	0	0	0	0	0	0	0	0	2	0	0	0	0	0	0	0	0	0
AS-essential	1	1	0	0	0	.	.	.	.	.	.	.	.	.	.	0	1	1	0	0	0	0	0	0	0	0	0	0	0	0	0	1	1	0	1	0	0	1	0	3
AS-essential	3	77	0	0	0	0	0	0	0	.	.	.	.	.	.	0	0	1	0	0	0	0	0	0	0	0	0	0	0	0	1	0	0	0	0	0	0	0	0	1	0	0	0	0	0	1	0	0	0
AS-essential	3	2	0	0	0	.	.	.	.	.	.	.	.	.	.	0	0	1	0	0	0	0	0	0	1	0	1	1	1	0	0	0	0	0	0	0	0	0	0	3
AS-essential	4	4	.	.	.	0	0	0	0	0	0	0	0	1	1	0	0	0	1	0	0	0	0	0	0	0	0	0	0	0	0	0	0	0	0	0	0	0	0	2	0	0	0	0	0	0	0	0	0
AS-essential	4	1	0	0	0	.	.	.	.	.	.	.	.	.	.	0	0	0	1	0	0	0	0	0	1	1	1	0	0	0	0	0	1	0	0	0	0	0	0	3
AS-essential	4	3	0	0	0	0	0	0	0	0	0	0	0	77	77	0	0	0	1	0	0	0	0	0	1	0	0	0	0	0	0	0	0	0	0	0	0	0	0	5	0	0	0	0	0	1	0	0	0
AS-essential	4	4	.	.	.	0	0	0	0	0	0	0	0	1	1	0	0	0	1	0	0	0	0	0	1	1	1	0	1	1	1	0	0	0	0	0	0	0	0	3	0	1	0	0	1	1	1	1	0
AS-essential	4	4	.	.	.	0	0	0	0	0	0	0	0	77	1	0	1	0	0	0	0	0	0	0	0	0	0	0	1	0	0	0	0	0	0	0	0	0	0	3	0	0	1	0	0	1	0	0	0
AS-essential	1	1	0	0	0	.	.	.	.	.	.	.	.	.	.	0	0	0	1	0	0	0	0	0	0	0	0	0	0	0	0	1	1	0	0	0	0	0	0	3
AS-essential	2	2	0	0	0	.	.	.	.	.	.	.	.	.	.	0	1	1	0	0	0	0	1	1	1	1	1	1	1	1	1	1	1	0	1	1	1	1	0	5
AS-essential	1	1	0	0	0	.	.	.	.	.	.	.	.	.	.	0	0	0	1	0	0	0	0	1	0	0	0	0	1	0	0	0	0	0	0	0	0	0	0	5
AS-essential	1	3	0	0	0	0	0	0	0	1	0	0	0	77	1	0	0	0	1	0	0	0	0	0	1	0	0	0	0	0	0	0	0	0	0	0	0	0	0	3	0	0	0	0	0	0	1	0	0
AS-essential	2	77	0	0	0	0	0	0	0	.	.	.	.	.	.	0	0	0	1	0	0	0	0	0	0	0	0	1	0	0	0	0	0	0	0	0	0	1	0	4	0	0	0	0	1	1	0	0	0
AS-essential	4	77	0	0	0	0	0	0	0	.	.	.	.	.	.	0	1	0	0	0	0	0	0	0	1	1	0	0	1	1	1	1	0	0	0	0	0	0	0	2	0	1	0	0	1	1	0	0	0
AS-essential	1	3	0	0	0	1	0	0	0	1	0	0	0	77	1	0	1	1	0	0	0	0	0	0	0	0	0	0	0	0	0	0	0	0	0	0	0	0	0	3	0	0	0	0	0	0	0	0	0
AS-essential	1	2	0	0	0	.	.	.	.	.	.	.	.	.	.	0	1	0	0	0	0	0	0	0	0	0	0	0	1	1	1	0	0	0	0	0	0	0	0	3
AS-essential	1	2	0	0	0	.	.	.	.	.	.	.	.	.	.	0	0	0	1	0	0	0	0	0	1	0	0	0	1	0	1	0	0	0	0	0	0	0	0	3
AS-essential	3	4	.	.	.	0	0	0	0	1	0	0	0	77	77	0	1	1	0	0	0	0	0	0	0	0	0	1	1	1	0	1	0	0	0	0	0	0	0	1	0	0	0	0	0	0	0	0	0
AS-essential	4	77	0	0	0	0	0	0	0	.	.	.	.	.	.	0	0	0	1	0	0	0	0	0	0	0	0	1	0	0	0	1	0	0	0	0	0	0	0	1	0	0	0	0	0	1	0	1	0
AS-essential	3	4	.	.	.	0	0	0	0	1	0	0	0	1	1	0	0	0	1	0	0	0	0	0	1	1	0	1	0	0	1	0	0	0	0	0	0	0	0	3	0	0	0	0	0	0	1	1	1
AS-essential	2	2	0	0	0	.	.	.	.	.	.	.	.	.	.	0	1	1	0	0	0	0	1	0	0	0	0	0	0	0	0	1	1	0	0	0	0	1	0	3
AS-essential	1	3	0	0	0	0	0	0	0	1	0	0	0	77	77	0	0	0	1	0	0	0	0	0	1	1	1	1	1	0	1	1	0	0	0	0	0	0	0	4	0	0	1	0	0	1	0	0	0
AS-essential	3	4	.	.	.	0	0	0	0	0	0	0	0	1	1	0	0	0	1	0	0	0	0	0	0	0	0	0	1	0	0	0	0	0	0	0	0	0	0	5	0	0	1	0	0	1	0	0	1
AS-essential	4	77	0	0	0	0	0	0	0	.	.	.	.	.	.	0	0	0	1	0	0	0	1	1	1	1	1	1	1	0	1	1	0	0	0	0	0	0	0	3	0	0	1	0	0	1	0	0	0
AS-essential	3	3	0	0	0	0	0	0	0	1	0	0	0	2	77	0	0	0	1	0	0	0	0	0	1	0	0	0	0	0	0	0	0	0	0	0	0	0	0	3	0	0	0	0	0	1	0	0	0
AS-essential	1	1	0	0	0	.	.	.	.	.	.	.	.	.	.	0	0	0	1	0	0	0	1	1	1	1	0	1	0	0	0	0	1	0	0	0	0	1	0	3
AS-essential	2	3	0	0	0	0	0	0	0	0	0	1	0	1	1	0	0	1	0	0	0	0	0	0	1	1	0	1	0	0	0	1	1	0	0	0	0	0	0	3	0	0	1	0	0	1	1	1	0
AS-essential	1	3	0	0	0	0	0	0	0	1	0	0	0	1	1	1	0	0	0	0	0	0	1	1	1	0	0	0	1	0	0	0	0	0	0	0	0	0	0	4	0	0	0	0	0	1	0	1	0
AS-essential	4	2	0	0	0	.	.	.	.	.	.	.	.	.	.	0	1	0	0	0	0	0	0	0	1	0	0	0	1	0	0	1	1	0	1	0	0	0	0	4
AS-essential	1	77	0	0	0	0	0	0	0	.	.	.	.	.	.	0	0	1	0	0	0	0	0	0	0	0	0	1	0	0	0	0	1	0	0	0	0	0	0	5	0	0	0	0	0	0	0	0	0
AS-essential	1	1	0	0	0	.	.	.	.	.	.	.	.	.	.	0	0	1	0	0	0	0	0	0	0	0	0	0	1	0	0	0	0	0	0	0	0	0	0	3
AS-essential	1	1	0	0	0	.	.	.	.	.	.	.	.	.	.	0	0	1	0	0	0	0	1	0	1	1	0	0	0	1	1	1	0	0	0	0	0	0	0	3
AS-essential	3	2	0	0	0	.	.	.	.	.	.	.	.	.	.	0	0	0	1	0	0	0	0	0	0	0	0	1	0	0	1	0	0	0	0	0	0	0	0	4
AS-essential	1	2	0	0	0	.	.	.	.	.	.	.	.	.	.	0	0	0	1	0	0	0	1	1	1	0	0	0	0	0	0	0	0	0	0	0	0	0	0	3
AS-essential	2	3	0	0	0	0	0	0	0	1	0	0	0	77	77	0	1	0	0	0	0	0	0	0	1	1	0	0	0	0	0	0	0	0	0	0	0	0	0	2	0	0	0	0	1	0	0	0	0
AS-essential	3	77	0	0	0	0	0	0	0	.	.	.	.	.	.	0	0	0	1	0	0	0	0	0	0	0	0	1	0	1	1	0	0	0	0	0	0	0	0	4	0	0	1	0	0	1	0	0	0
AS-essential	1	1	0	0	0	.	.	.	.	.	.	.	.	.	.	0	0	1	0	0	0	0	0	0	0	0	0	1	0	0	0	0	0	0	0	0	0	0	0	2
AS-essential	4	3	0	0	0	0	0	0	0	1	0	0	0	77	77	0	0	0	1	0	0	0	0	0	1	1	0	0	0	0	0	1	1	0	0	0	0	1	0	5	0	0	0	0	0	1	0	0	0
AS-essential	1	2	0	0	0	.	.	.	.	.	.	.	.	.	.	0	0	0	1	0	0	0	1	0	0	0	0	1	1	1	0	1	0	0	0	0	0	1	0	4
AS-essential	1	2	0	0	0	.	.	.	.	.	.	.	.	.	.	0	1	0	0	0	0	0	1	0	1	1	1	1	0	0	0	0	0	0	0	0	0	0	0	5
AS-essential	2	2	0	0	0	.	.	.	.	.	.	.	.	.	.	0	0	0	1	0	0	0	0	0	0	1	0	0	1	1	1	0	0	0	0	0	0	0	0	3
AS-essential	3	3	0	0	0	0	0	0	0	0	0	0	0	77	77	0	0	0	1	0	0	0	0	0	1	0	0	0	0	0	0	0	0	0	0	0	0	0	0	3	0	0	0	0	0	1	1	1	0
AS-essential	1	3	0	0	0	0	0	0	0	0	0	0	0	77	1	0	0	0	1	0	0	0	1	0	1	1	1	1	1	0	1	1	1	0	0	0	0	0	0	3	0	0	0	0	0	1	0	1	0
AS-essential	1	1	0	0	0	.	.	.	.	.	.	.	.	.	.	0	0	1	0	0	0	0	1	0	0	1	0	1	0	0	0	1	1	0	0	0	0	0	0	3
AS-essential	3	3	0	0	0	0	0	0	0	1	0	0	0	77	77	0	0	0	1	0	0	0	0	0	0	0	0	0	0	0	0	0	1	0	1	0	0	0	0	4	0	0	0	0	0	1	0	0	0
AS-essential	1	2	0	0	0	.	.	.	.	.	.	.	.	.	.	0	1	0	0	0	0	0	1	0	0	0	0	1	0	1	1	0	0	0	0	0	0	0	0	4
AS-essential	3	3	0	0	0	0	0	0	0	1	0	0	0	1	1	0	0	0	1	0	0	0	0	0	0	0	0	0	0	0	0	0	0	0	0	0	0	0	0	2	0	0	0	0	0	1	0	0	0
AS-essential	1	1	0	0	0	.	.	.	.	.	.	.	.	.	.	0	0	1	0	0	0	0	0	0	0	0	0	0	0	1	0	1	0	0	0	0	0	0	0	3
AS-essential	1	2	0	0	0	.	.	.	.	.	.	.	.	.	.	0	1	0	0	0	0	0	0	0	1	0	0	1	1	1	1	0	0	0	0	0	0	0	0	3
AS-essential	3	77	0	0	0	0	0	0	0	.	.	.	.	.	.	0	0	0	1	0	0	0	0	0	1	1	1	0	0	0	0	1	0	0	0	0	0	0	0	2	0	0	0	0	0	1	0	0	0
AS-essential	1	2	0	0	0	.	.	.	.	.	.	.	.	.	.	0	0	0	1	0	0	0	0	0	0	1	1	0	0	0	0	0	0	0	0	0	0	0	0	2
AS-essential	1	3	0	0	0	0	0	0	0	1	0	0	0	2	1	0	0	0	1	0	0	0	0	0	1	1	0	0	0	0	0	0	0	0	0	0	0	0	0	4	0	0	1	0	0	1	0	0	0
AS-essential	1	2	0	0	0	.	.	.	.	.	.	.	.	.	.	1	0	0	0	0	0	0	0	0	1	1	0	0	0	0	0	1	1	0	0	0	0	0	0	4
AS-essential	1	2	0	0	0	.	.	.	.	.	.	.	.	.	.	0	0	1	0	0	0	0	0	1	1	0	0	0	0	0	0	0	0	0	0	0	0	0	0	4
AS-essential	3	4	.	.	.	0	0	0	0	0	0	1	0	1	1	0	0	1	0	0	0	0	0	0	0	0	0	0	0	0	0	0	0	0	0	0	0	0	0	5	0	0	0	0	0	1	0	1	0
AS-essential	1	3	0	0	0	1	0	0	0	1	0	0	0	77	77	0	0	0	1	0	0	0	0	1	0	0	0	1	0	0	0	0	1	0	0	0	0	0	0	4	0	0	0	0	0	0	0	0	0
AS-essential	4	77	0	0	0	0	0	0	0	.	.	.	.	.	.	0	0	0	1	0	0	0	0	0	0	1	0	0	0	0	0	0	1	0	0	0	0	0	0	3	0	0	0	0	0	0	0	0	0
AS-essential	3	3	0	0	0	0	0	0	0	1	0	0	0	2	2	0	1	0	0	0	0	0	0	0	1	0	0	1	0	0	0	1	0	0	0	0	0	0	0	3	1	0	0	0	0	0	0	0	0
AS-essential	1	2	0	0	0	.	.	.	.	.	.	.	.	.	.	0	0	0	1	0	0	0	0	0	1	1	0	0	0	0	0	0	1	0	0	0	0	0	0	3
AS-essential	3	2	0	0	0	.	.	.	.	.	.	.	.	.	.	0	0	0	1	0	0	0	0	0	0	0	0	1	0	0	1	1	0	0	0	0	0	0	0	4
AS-essential	4	4	.	.	.	0	0	0	0	0	0	0	0	1	1	0	1	0	0	0	0	0	1	0	1	0	0	0	0	0	0	0	0	0	0	0	0	0	0	4	0	0	0	0	0	1	0	0	0
AS-essential	1	2	0	0	0	.	.	.	.	.	.	.	.	.	.	0	0	0	1	0	0	0	1	1	0	0	1	0	0	0	0	1	1	0	0	0	0	0	0	5
AS-essential	2	2	0	0	0	.	.	.	.	.	.	.	.	.	.	0	0	0	1	0	0	0	0	0	0	1	0	0	0	0	0	0	0	0	0	0	0	0	0	3
AS-essential	1	2	0	0	0	.	.	.	.	.	.	.	.	.	.	0	0	0	1	0	0	0	0	0	0	0	1	1	0	1	1	1	1	0	0	0	0	0	0	3
AS-essential	1	2	0	0	0	.	.	.	.	.	.	.	.	.	.	0	0	0	1	0	0	0	0	0	0	0	0	0	0	0	0	1	1	0	0	0	0	1	0	3
AS-essential	1	2	0	0	0	.	.	.	.	.	.	.	.	.	.	0	0	1	0	0	0	0	1	0	1	0	0	0	0	0	1	1	1	0	1	0	0	0	0	3
AS-essential	1	2	0	0	0	.	.	.	.	.	.	.	.	.	.	0	0	0	1	0	0	0	0	0	1	0	0	0	0	0	0	1	0	0	1	0	0	0	0	3
AS-healthworker	1	1	0	0	0	.	.	.	.	.	.	.	.	.	.	0	0	1	0	0	0	0	0	0	1	0	0	1	1	1	1	0	1	0	1	0	0	0	0	2
AS-healthworker	4	4	.	.	.	0	0	0	0	0	0	0	0	1	1	0	0	1	0	0	0	0	0	1	0	0	0	0	0	0	0	1	1	0	1	0	0	0	0	5	0	0	1	0	0	1	0	0	0
AS-healthworker	1	1	0	0	0	.	.	.	.	.	.	.	.	.	.	0	0	1	0	0	0	0	1	0	1	1	0	1	1	1	0	1	1	0	0	0	0	0	0	3
AS-healthworker	4	77	0	0	0	0	0	0	0	.	.	.	.	.	.	0	0	0	1	0	0	0	0	0	0	0	0	1	0	0	0	0	0	0	0	0	0	0	0	4	0	0	0	0	0	1	0	0	0
AS-healthworker	1	1	0	0	0	.	.	.	.	.	.	.	.	.	.	0	0	0	1	0	0	0	0	0	0	0	0	0	0	1	0	0	0	0	0	0	0	0	1	3
AS-healthworker	1	3	0	0	0	0	0	0	0	0	0	0	0	77	77	0	0	1	0	0	0	0	0	0	1	0	0	0	0	0	0	0	0	0	0	0	0	0	0	2	0	0	0	0	0	1	0	0	0
AS-healthworker	1	1	0	0	0	.	.	.	.	.	.	.	.	.	.	0	1	0	0	0	0	0	0	0	0	0	0	1	0	1	0	0	1	0	0	0	0	0	0	2
AS-healthworker	1	1	0	0	0	.	.	.	.	.	.	.	.	.	.	0	0	0	1	0	0	0	1	0	1	0	0	0	0	1	1	1	1	1	0	0	0	0	0	4
AS-healthworker	1	1	0	0	0	.	.	.	.	.	.	.	.	.	.	0	0	0	1	0	0	0	0	0	0	0	0	1	0	1	0	1	1	0	0	0	0	0	0	3
AS-healthworker	1	4	.	.	.	0	0	0	0	0	0	0	0	1	1	0	0	0	1	0	0	0	0	0	0	0	0	0	0	0	0	0	0	0	0	0	0	0	0	4	0	0	1	0	0	1	1	1	1
AS-healthworker	4	77	0	0	0	0	0	0	0	.	.	.	.	.	.	0	0	0	1	0	0	0	0	0	0	1	0	0	0	0	0	1	0	0	0	0	0	0	0	5	0	0	0	0	0	1	0	1	0
AS-healthworker	2	77	0	0	0	0	0	0	0	.	.	.	.	.	.	0	0	0	1	0	0	0	0	0	1	1	0	0	0	0	0	1	1	0	0	0	0	0	0	3	0	0	0	0	0	1	0	1	0
AS-healthworker	1	1	0	0	0	.	.	.	.	.	.	.	.	.	.	0	0	1	0	0	0	0	0	0	1	1	0	1	0	1	1	0	1	0	0	0	0	0	0	3
AS-healthworker	4	4	.	.	.	0	0	0	0	0	0	0	0	1	1	0	0	0	1	0	0	0	0	0	1	0	0	0	0	1	1	0	0	0	0	0	0	0	0	2	0	0	0	0	0	1	1	1	0
AS-healthworker	2	2	0	0	0	.	.	.	.	.	.	.	.	.	.	0	0	0	1	0	0	0	0	0	0	0	0	0	1	0	0	1	0	0	0	0	0	0	0	2
AS-healthworker	4	1	0	0	0	.	.	.	.	.	.	.	.	.	.	0	0	1	0	0	0	0	0	0	0	1	0	0	0	0	1	0	0	0	0	0	0	0	0	3
AS-healthworker	1	4	.	.	.	0	0	0	0	0	0	0	0	1	1	0	0	0	1	0	0	0	0	0	0	0	0	0	0	0	0	1	1	0	0	0	0	0	0	3	0	0	0	0	0	1	0	0	0
AS-healthworker	2	3	0	0	0	0	0	0	0	0	0	0	0	77	2	0	1	0	0	0	0	0	0	0	0	0	0	0	0	1	0	0	0	0	0	0	0	0	0	3	0	0	0	0	0	0	0	0	1
AS-healthworker	2	4	.	.	.	0	0	0	0	0	0	0	0	2	2	0	0	0	1	0	0	0	0	0	1	0	0	1	0	1	0	0	0	0	1	0	0	0	0	3	0	0	0	0	0	1	0	0	0
AS-healthworker	1	3	0	0	0	0	0	0	0	1	0	0	0	77	1	0	1	0	0	0	0	0	0	0	0	0	0	0	0	0	0	0	0	0	0	0	0	0	0	3	0	0	0	0	1	1	0	0	0
AS-healthworker	1	1	0	0	0	.	.	.	.	.	.	.	.	.	.	0	0	1	0	0	0	0	0	0	1	1	0	1	1	1	1	1	1	0	1	0	0	0	0	3
AS-healthworker	3	1	0	0	0	.	.	.	.	.	.	.	.	.	.	1	0	0	0	0	0	0	0	0	0	0	0	0	0	0	0	1	0	0	0	0	0	0	0	5
AS-healthworker	4	4	.	.	.	0	0	0	0	0	0	0	0	77	1	0	0	0	1	0	0	0	0	0	0	0	0	0	0	1	0	0	0	0	0	0	0	0	0	3	0	0	1	0	1	1	0	0	0
AS-healthworker	2	3	0	0	0	0	0	0	0	1	0	0	0	77	77	0	1	0	0	0	0	0	0	0	0	0	0	0	1	0	1	0	0	0	0	0	0	0	0	2	0	0	0	0	0	0	1	0	0
AS-healthworker	3	2	0	0	0	.	.	.	.	.	.	.	.	.	.	0	0	0	1	0	0	0	0	0	0	0	0	1	0	1	1	0	0	0	0	0	0	0	0	3
AS-healthworker	3	1	0	0	0	.	.	.	.	.	.	.	.	.	.	0	0	1	0	0	0	0	0	0	1	1	0	1	0	1	0	1	0	0	0	0	0	0	0	3
AS-healthworker	1	2	0	0	0	.	.	.	.	.	.	.	.	.	.	0	0	0	1	0	0	0	0	0	1	0	0	0	0	0	1	0	0	0	0	0	0	0	0	4
AS-healthworker	1	1	0	0	0	.	.	.	.	.	.	.	.	.	.	0	0	0	1	0	0	0	0	0	0	1	0	0	1	0	0	0	0	0	0	0	0	0	0	5
AS-healthworker	1	1	0	0	0	.	.	.	.	.	.	.	.	.	.	0	1	0	0	0	0	0	0	0	0	0	0	0	1	0	0	0	0	0	1	0	0	0	0	3
AS-healthworker	4	4	.	.	.	0	0	0	0	0	0	0	0	1	1	0	0	0	1	0	0	0	0	0	0	0	0	0	0	0	0	0	0	0	0	0	0	0	0	3	0	0	0	0	0	1	0	0	0
AS-healthworker	1	3	0	0	0	0	0	0	0	0	0	0	0	1	1	0	0	1	0	0	0	0	0	0	1	1	1	1	0	0	1	0	0	0	0	0	0	0	0	4	0	0	0	0	0	1	0	0	0
AS-healthworker	4	77	0	0	0	0	0	0	0	.	.	.	.	.	.	0	0	0	1	0	0	0	0	0	0	0	0	0	1	0	1	0	0	0	0	0	0	0	0	3	0	0	1	0	0	0	0	0	1
AS-healthworker	4	3	0	0	0	0	0	0	0	1	0	0	0	77	77	0	1	0	0	0	0	0	0	0	1	0	0	0	0	0	1	0	0	0	0	0	0	0	0	1	0	1	0	0	0	1	0	0	0
AS-healthworker	1	1	0	0	0	.	.	.	.	.	.	.	.	.	.	0	0	0	1	0	0	0	0	0	0	0	0	0	0	0	0	0	0	0	0	0	0	0	0	3
AS-healthworker	1	77	0	0	0	0	0	0	0	.	.	.	.	.	.	0	0	0	1	0	0	0	0	0	0	0	0	0	0	1	0	1	0	0	0	0	0	0	0	2	0	0	0	0	1	1	0	0	0
AS-healthworker	2	3	0	0	0	1	0	0	0	0	0	0	0	2	2	1	0	0	0	0	0	0	0	0	0	1	0	0	0	0	0	0	0	0	0	0	0	0	0	4	0	0	0	0	0	0	0	0	0
AS-healthworker	2	3	0	0	0	1	0	0	0	1	0	0	0	77	77	0	1	0	0	0	0	0	0	0	1	0	0	1	1	0	1	1	0	0	1	0	0	0	0	1	0	0	0	0	0	0	0	0	0
AS-healthworker	1	1	0	0	0	.	.	.	.	.	.	.	.	.	.	0	1	0	0	0	0	0	0	0	0	1	0	1	1	1	1	0	0	0	1	0	0	0	0	5
AS-healthworker	4	1	0	0	0	.	.	.	.	.	.	.	.	.	.	0	0	0	1	0	0	0	0	0	0	0	1	0	1	1	1	1	0	0	0	0	0	0	0	5
AS-healthworker	1	1	0	0	0	.	.	.	.	.	.	.	.	.	.	0	0	1	0	0	0	0	0	0	0	0	1	0	0	0	0	0	0	0	0	0	0	0	0	4
AS-healthworker	2	1	0	0	0	.	.	.	.	.	.	.	.	.	.	0	0	1	0	0	0	0	0	0	0	0	0	0	1	1	1	0	0	0	0	0	0	0	0	5
AS-healthworker	4	4	.	.	.	0	0	0	0	0	0	0	0	1	1	0	0	0	1	0	0	0	0	0	0	0	0	0	0	0	0	0	0	0	0	0	0	0	0	3	0	0	0	0	0	1	0	1	1
AS-healthworker	1	1	0	0	0	.	.	.	.	.	.	.	.	.	.	0	0	0	1	0	0	0	0	0	0	0	0	0	0	0	0	0	1	0	0	0	0	0	1	3
AS-healthworker	1	1	0	0	0	.	.	.	.	.	.	.	.	.	.	0	0	0	1	0	0	0	1	0	0	0	0	0	0	1	0	1	0	0	0	0	0	0	0	3
AS-healthworker	1	1	0	0	0	.	.	.	.	.	.	.	.	.	.	0	0	0	1	0	0	0	1	1	1	0	0	0	0	0	0	1	1	0	0	0	0	1	1	5
AS-healthworker	1	1	0	0	0	.	.	.	.	.	.	.	.	.	.	0	0	0	1	0	0	0	0	0	0	0	0	0	0	0	0	0	0	0	0	0	0	1	0	5
AS-healthworker	1	1	0	0	0	.	.	.	.	.	.	.	.	.	.	0	0	1	0	0	0	0	0	0	0	1	1	0	0	0	0	1	1	0	0	0	0	0	0	3
AS-healthworker	1	1	0	0	0	.	.	.	.	.	.	.	.	.	.	0	1	0	0	0	0	0	0	0	0	1	0	1	1	1	1	1	1	0	1	0	0	0	0	3
AS-healthworker	3	1	0	0	0	.	.	.	.	.	.	.	.	.	.	0	0	1	0	0	0	0	1	1	0	0	1	1	0	0	1	1	0	0	1	0	0	1	0	3
AS-healthworker	1	1	0	0	0	.	.	.	.	.	.	.	.	.	.	0	0	1	0	0	0	0	0	0	0	0	0	0	0	0	0	0	0	0	0	0	0	0	0	3
AS-healthworker	3	3	0	0	0	0	0	0	0	1	0	0	0	77	77	0	0	0	1	0	0	0	0	0	0	0	0	0	0	0	0	0	0	0	0	0	0	0	0	3	0	0	0	0	0	1	0	0	0
AS-healthworker	3	4	.	.	.	0	0	0	0	0	0	0	0	1	1	0	0	0	1	0	0	0	0	0	0	1	1	0	0	0	1	0	0	0	0	0	0	0	0	2	0	1	0	0	0	1	0	0	1
AS-healthworker	4	3	0	0	0	0	0	0	0	1	0	0	0	77	1	0	0	0	1	0	0	0	1	0	0	0	0	1	0	0	0	1	1	0	0	0	0	1	0	5	0	0	1	0	0	1	0	0	0
AS-healthworker	1	1	0	0	0	.	.	.	.	.	.	.	.	.	.	0	1	0	0	0	0	0	0	0	1	1	1	0	1	1	1	1	0	0	0	0	0	0	0	4
AS-healthworker	1	1	0	0	0	.	.	.	.	.	.	.	.	.	.	0	0	1	0	0	0	0	0	0	0	0	0	1	0	1	0	0	1	0	0	0	0	0	0	4
AS-healthworker	1	1	0	0	0	.	.	.	.	.	.	.	.	.	.	0	0	1	0	0	0	0	0	0	1	0	1	0	0	1	0	1	0	0	0	0	0	0	0	5
AS-healthworker	4	1	0	0	0	.	.	.	.	.	.	.	.	.	.	0	0	0	1	0	0	0	1	0	0	0	0	1	0	1	0	1	0	0	0	0	0	0	0	5
AS-healthworker	1	1	0	0	0	.	.	.	.	.	.	.	.	.	.	0	0	1	0	0	0	0	0	0	0	0	0	0	0	0	0	0	0	0	0	0	0	0	0	5
AS-healthworker	3	4	.	.	.	0	0	0	0	0	0	0	0	1	1	0	0	0	1	0	0	0	1	1	1	1	1	1	1	0	0	1	1	0	0	0	0	0	0	3	0	0	0	0	0	1	1	1	0
AS-healthworker	4	4	.	.	.	0	0	0	0	0	0	0	0	1	1	0	0	0	1	0	0	0	0	0	0	0	0	0	0	1	0	0	0	0	0	0	0	0	0	3	0	0	0	0	0	1	0	0	0
AS-healthworker	1	1	0	0	0	.	.	.	.	.	.	.	.	.	.	0	0	1	0	0	0	0	0	0	1	0	0	1	0	1	0	0	0	0	0	0	1	0	0	4
AS-healthworker	1	1	0	0	0	.	.	.	.	.	.	.	.	.	.	0	0	0	1	0	0	0	0	0	0	0	1	0	0	0	0	0	0	0	0	0	0	0	0	4
AS-healthworker	1	1	0	0	0	.	.	.	.	.	.	.	.	.	.	0	1	0	0	0	0	0	1	1	1	1	1	1	1	1	0	0	0	0	0	0	0	0	0	5
AS-healthworker	1	1	0	0	0	.	.	.	.	.	.	.	.	.	.	0	1	1	0	0	0	0	0	0	1	0	0	1	0	1	0	0	1	0	0	0	0	0	0	3
AS-healthworker	1	3	0	0	0	0	0	0	0	0	0	0	0	2	77	0	0	0	1	0	0	0	0	0	0	0	0	0	1	0	1	0	0	0	0	0	0	0	0	2	0	0	0	0	0	1	0	0	0
[truncated: 9 more columns]

## Sheet: Turnkey Survey
In the past month, where did you get most of your information about COVID-19? Select all that apply. - Selected Choice	Have you ever had a flu shot?	Have you had a flu shot in the past 12 months?	Have you received a COVID-19 vaccination?	The following questions are about the COVID-19 vaccination. - If a COVID-19 vaccine is available to me, I will take it.	The following questions are about the COVID-19 vaccination. - I would follow my employer's recommendation to get a COVID-19 vaccine.	The following questions are about the COVID-19 vaccination. - I would follow my medical provider’s recommendation to get a COVID-19 vaccine.	Which of the following are reasons you would get a COVID-19 vaccine? Select all that apply. - I want to protect my family	Which of the following are reasons you would get a COVID-19 vaccine? Select all that apply. - I want to protect my community	Which of the following are reasons you would get a COVID-19 vaccine? Select all that apply. - I want to protect myself	Which of the following are reasons you would get a COVID-19 vaccine? Select all that apply. - My doctor recommends vaccines	Which of the following are reasons you would get a COVID-19 vaccine? Select all that apply. - Life won’t go back to normal until most people are vaccinated	Which of the following are reasons you would get a COVID-19 vaccine? Select all that apply. - I think the majority of the public will get the vaccine	Which of the following are reasons you would get a COVID-19 vaccine? Select all that apply. - I need to get it to be able to work or travel	Which of the following are reasons you would get a COVID-19 vaccine? Select all that apply. - If a close family member or close friend got the vaccine	Which of the following are reasons you would get a COVID-19 vaccine? Select all that apply. - Other	Where would you consider going to get the COVID-19 vaccine? Select all that apply. - Selected Choice	Where would you consider going to get the COVID-19 vaccine? Select all that apply. - Other (please specify) - Text	Which of the following are reasons you would not get a COVID-19 vaccine? Select all that apply. - I am allergic to vaccines	Which of the following are reasons you would not get a COVID-19 vaccine? Select all that apply. - I don’t like needles	Which of the following are reasons you would not get a COVID-19 vaccine? Select all that apply. - I’m not concerned about getting seriously ill from COVID-19	Which of the following are reasons you would not get a COVID-19 vaccine? Select all that apply. - I won’t have time to get vaccinated	Which of the following are reasons you would not get a COVID-19 vaccine? Select all that apply. - I would be concerned about getting infected with COVID-19 from the vaccine	Which of the following are reasons you would not get a COVID-19 vaccine? Select all that apply. - I would be concerned about side effects from the vaccine	Which of the following are reasons you would not get a COVID-19 vaccine? Select all that apply. - I don’t think vaccines work very well	Which of the following are reasons you would not get a COVID-19 vaccine? Select all that apply. - Politicians might promote a vaccine to win votes even if it is not fully tested or safe	Which of the following are reasons you would not get a COVID-19 vaccine? Select all that apply. - COVID-19 outbreak is not as serious as some people say it is	Which of the following are reasons you would not get a COVID-19 vaccine? Select all that apply. - I don’t think the majority of the public will get the vaccine	Which of the following are reasons you would not get a COVID-19 vaccine? Select all that apply. - Other	Which of the following reasons would make you reconsider getting COVID-19 vaccine? Select all that apply. - Famous people I trust get COVID-19 vaccine	Which of the following reasons would make you reconsider getting COVID-19 vaccine? Select all that apply. - People I know personally get COVID-19 vaccine	Which of the following reasons would make you reconsider getting COVID-19 vaccine? Select all that apply. - The majority of the public gets the vaccine	Which of the following reasons would make you reconsider getting COVID-19 vaccine? Select all that apply. - The vaccine is free	Which of the following reasons would make you reconsider getting COVID-19 vaccine? Select all that apply. - My doctor recommends that I get the vaccine	Which of the following reasons would make you reconsider getting COVID-19 vaccine? Select all that apply. - A $50 gift card incentive to get the vaccine	Which of the following reasons would make you reconsider getting COVID-19 vaccine? Select all that apply. - Transportation was provided to a facility providing the vaccine	Which of the following reasons would make you reconsider getting COVID-19 vaccine? Select all that apply. - There is nothing that would make me get the vaccine	Do you personally know anyone who has passed away/died because of coronavirus? Select all that apply. - Selected Choice	What is the highest level of school you completed or the highest degree you received?
Radio news programs (including streaming, e.g. Sirius),Online news sites (e.g. websites for print publications, Huffington Post, The Hill, Breitbart),Employer,State or local government,Scientific/academic journals	Yes	Yes	Yes																																		No	Graduate or professional degree
Employer,Scientific/academic journals,Other (please specify)	Yes	Yes	Yes																																		No	Graduate or professional degree
Other (please specify)	Yes	Yes	Yes																																		Yes, an acquaintance/coworker	Graduate or professional degree
Broadcast television on ABC, NBC, or CBS,Cable television (e.g. CNN, MSNBC),Online news sites (e.g. websites for print publications, Huffington Post, The Hill, Breitbart),Social media (e.g. Twitter, Facebook, NextDoor),Employer,Scientific/academic journals	Yes	No	No	Somewhat disagree	Somewhat disagree	Somewhat disagree																	Yes							Yes	Yes						Yes, other relationship (please specify)	AA, Technical/Vocational
Employer,Friends, family, or personal networks	Yes	Yes	Yes																																		No	BA, BS (college graduate)
Federal government agencies or officials other than the President (such as Anthony Fauci),Scientific/academic journals	Yes	Yes	Yes																																		Yes, a close friend/family member	AA, Academic
Social media (e.g. Twitter, Facebook, NextDoor)	Yes	Yes	Yes																																		Yes, a close friend/family member,Yes, an acquaintance/coworker	Graduate or professional degree
Federal government agencies or officials other than the President (such as Anthony Fauci),Scientific/academic journals	Yes	Yes	Yes																																		Yes, an acquaintance/coworker	Graduate or professional degree
Employer,State or local government	Yes	No	Yes																																		Yes, a close friend/family member	AA, Academic
Broadcast television on ABC, NBC, or CBS,State or local government,Federal government agencies or officials other than the President (such as Anthony Fauci)	Yes	No	Yes																																		Yes, a close friend/family member	Some graduate or professional school
Cable television (e.g. CNN, MSNBC),Employer	Yes	Yes	Yes																																		Yes, a close friend/family member	Graduate or professional degree
Social media (e.g. Twitter, Facebook, NextDoor),Employer,Friends, family, or personal networks,State or local government,Joe Biden,Scientific/academic journals	Yes	Yes	Yes																																		Yes, a close friend/family member,Yes, an acquaintance/coworker	AA, Technical/Vocational
Broadcast television on ABC, NBC, or CBS,State or local government	Yes	Yes	Yes																																		Yes, a close friend/family member	Graduate or professional degree
Scientific/academic journals	Yes	Yes	No	Completely agree	Strongly disagree	Completely agree	Yes	Yes	Yes			Yes				Local pharmacy,Doctor’s office,School,Church,Harm reduction organization, including mobile unit,Local health department																					No	AA, Technical/Vocational
Broadcast television on ABC, NBC, or CBS,Cable television (e.g. CNN, MSNBC),Radio news programs (including streaming, e.g. Sirius),Employer,Federal government agencies or officials other than the President (such as Anthony Fauci),Scientific/academic journals	Yes	No	No	Strongly disagree	Don't know	Don't know														Yes			Yes													Yes	Yes, other relationship (please specify)	AA, Technical/Vocational
State or local government,Scientific/academic journals	Yes	No	Yes																																		Yes, an acquaintance/coworker	Graduate or professional degree
Employer,Scientific/academic journals,Other (please specify)	Yes	Yes	Yes																																		No	Graduate or professional degree
Scientific/academic journals,Other (please specify)	Yes	Yes	Yes																																		Yes, an acquaintance/coworker	Graduate or professional degree
Employer,State or local government,Other (please specify)	Yes	Yes	Yes																																		Yes, a close friend/family member,Yes, an acquaintance/coworker	AA, Technical/Vocational
State or local government,Federal government agencies or officials other than the President (such as Anthony Fauci),Scientific/academic journals	Yes	Yes	No	Somewhat disagree	Don't know	Neutral/no opinion												Yes		Yes	Yes					Yes		Yes						Yes			Yes, a close friend/family member,Yes, an acquaintance/coworker,Yes, other relationship (please specify)	AA, Academic
Local Print (e.g., Local newspapers, other local news in print form),National Print (e.g., National newspapers such as USA Today or news magazines such as Newsweek),Broadcast television on ABC, NBC, or CBS,Broadcast television on FOX,Federal government agencies or officials other than the President (such as Anthony Fauci)	Yes	Yes	Yes																																		Yes, other relationship (please specify)	Graduate or professional degree
Broadcast television on ABC, NBC, or CBS,Cable television (e.g. CNN, MSNBC),Radio news programs (including streaming, e.g. Sirius),Online news sites (e.g. websites for print publications, Huffington Post, The Hill, Breitbart),Employer,Federal government agencies or officials other than the President (such as Anthony Fauci),Joe Biden	Yes	No	Yes																																		Yes, other relationship (please specify)	Graduate or professional degree
Broadcast television on ABC, NBC, or CBS,State or local government,Federal government agencies or officials other than the President (such as Anthony Fauci)	No		No	Neutral/no opinion	Neutral/no opinion	Neutral/no opinion																															Yes, other relationship (please specify)	Grade 12 (High school graduate)
Other (please specify)	Yes	Yes	Yes																																		Yes, an acquaintance/coworker	Graduate or professional degree
Local Print (e.g., Local newspapers, other local news in print form),National Print (e.g., National newspapers such as USA Today or news magazines such as Newsweek),Broadcast television on ABC, NBC, or CBS,Online news sites (e.g. websites for print publications, Huffington Post, The Hill, Breitbart),Social media (e.g. Twitter, Facebook, NextDoor),Employer,State or local government	No		No	Strongly disagree	Prefer not to answer	Prefer not to answer																	Yes													Yes	Yes, a close friend/family member	AA, Technical/Vocational
Local Print (e.g., Local newspapers, other local news in print form),National Print (e.g., National newspapers such as USA Today or news magazines such as Newsweek),Broadcast television on ABC, NBC, or CBS,Radio news programs (including streaming, e.g. Sirius),Online news sites (e.g. websites for print publications, Huffington Post, The Hill, Breitbart),Employer,State or local government,Federal …	Yes	Yes	Yes																																		Yes, other relationship (please specify)	Graduate or professional degree
Employer,Federal government agencies or officials other than the President (such as Anthony Fauci),Scientific/academic journals	Yes	Yes	Yes																																		Yes, an acquaintance/coworker	BA, BS (college graduate)
National Print (e.g., National newspapers such as USA Today or news magazines such as Newsweek),Social media (e.g. Twitter, Facebook, NextDoor),Employer,Friends, family, or personal networks,State or local government,Scientific/academic journals	Yes	No	Yes																																		Yes, a close friend/family member,Yes, an acquaintance/coworker	AA, Technical/Vocational
State or local government,Scientific/academic journals,Other (please specify)	Yes	Yes	Yes																																		Yes, an acquaintance/coworker	BA, BS (college graduate)
Online news sites (e.g. websites for print publications, Huffington Post, The Hill, Breitbart),Social media (e.g. Twitter, Facebook, NextDoor),Employer,State or local government,Federal government agencies or officials other than the President (such as Anthony Fauci),Joe Biden	Yes	No	No	Prefer not to answer	Prefer not to answer	Prefer not to answer																															No	AA, Technical/Vocational
National Print (e.g., National newspapers such as USA Today or news magazines such as Newsweek),Broadcast television on ABC, NBC, or CBS,Broadcast television on FOX,Cable television (e.g. CNN, MSNBC),Online news sites (e.g. websites for print publications, Huffington Post, The Hill, Breitbart),Social media (e.g. Twitter, Facebook, NextDoor),Employer,Friends, family, or personal networks,State or …	Yes	No	No	Neutral/no opinion	Neutral/no opinion	Neutral/no opinion																	Yes														No	Graduate or professional degree
Employer,Scientific/academic journals	Yes	No	Yes																																		Yes, a close friend/family member	AA, Academic
Broadcast television on ABC, NBC, or CBS,Employer,Friends, family, or personal networks,State or local government,Federal government agencies or officials other than the President (such as Anthony Fauci),Donald Trump	Yes	No	Yes																																		Yes, an acquaintance/coworker	AA, Technical/Vocational
Local Print (e.g., Local newspapers, other local news in print form),Radio news programs (including streaming, e.g. Sirius),Social media (e.g. Twitter, Facebook, NextDoor),Employer	Yes	No	No	Somewhat disagree	Neutral/no opinion	Neutral/no opinion														Yes			Yes	Yes		Yes										Yes	No	Some college, no degree
National Print (e.g., National newspapers such as USA Today or news magazines such as Newsweek),Online news sites (e.g. websites for print publications, Huffington Post, The Hill, Breitbart),Employer,State or local government,Scientific/academic journals	Yes	Yes	Yes																																		No	AA, Academic
Local Print (e.g., Local newspapers, other local news in print form),National Print (e.g., National newspapers such as USA Today or news magazines such as Newsweek),Broadcast television on ABC, NBC, or CBS,Broadcast television on FOX,Cable television (e.g. CNN, MSNBC),Radio news programs (including streaming, e.g. Sirius),Online news sites (e.g. websites for print publications, Huffington Post, T…	Yes	Yes	Yes																																		No	AA, Technical/Vocational
Local Print (e.g., Local newspapers, other local news in print form),National Print (e.g., National newspapers such as USA Today or news magazines such as Newsweek),Broadcast television on ABC, NBC, or CBS,Broadcast television on FOX,Cable television (e.g. CNN, MSNBC),Radio news programs (including streaming, e.g. Sirius),Online news sites (e.g. websites for print publications, Huffington Post, T…	Yes	Yes	Yes																																		No	Some graduate or professional school
Scientific/academic journals	Yes	Yes	Yes																																		Yes, an acquaintance/coworker	Graduate or professional degree
Radio news programs (including streaming, e.g. Sirius),Social media (e.g. Twitter, Facebook, NextDoor),Employer	Yes	No	No	Strongly disagree	Strongly disagree	Strongly disagree														Yes			Yes			Yes											Yes, a close friend/family member	AA, Academic
Scientific/academic journals	Yes	Yes	Yes																																		Yes, an acquaintance/coworker	Graduate or professional degree
Employer,State or local government	Yes	No	Yes																																		Yes, a close friend/family member	AA, Academic
Broadcast television on ABC, NBC, or CBS,Radio news programs (including streaming, e.g. Sirius),Online news sites (e.g. websites for print publications, Huffington Post, The Hill, Breitbart),Employer,Friends, family, or personal networks,State or local government,Federal government agencies or officials other than the President (such as Anthony Fauci),Scientific/academic journals	Yes	Yes	Yes																																		Yes, other relationship (please specify)	Graduate or professional degree
Broadcast television on ABC, NBC, or CBS,Broadcast television on FOX,Social media (e.g. Twitter, Facebook, NextDoor),Employer,Friends, family, or personal networks	Yes	No	No	Neutral/no opinion	Neutral/no opinion	Neutral/no opinion																	Yes							Yes			Yes				Yes, an acquaintance/coworker	AA, Technical/Vocational
Employer,State or local government,Federal government agencies or officials other than the President (such as Anthony Fauci),Scientific/academic journals	Yes	No	No	Strongly disagree	Strongly disagree	Strongly disagree												Yes					Yes													Yes	Yes, a close friend/family member	AA, Technical/Vocational
Employer,State or local government	Yes	No	Yes																																		Yes, a close friend/family member	AA, Technical/Vocational
Employer	Yes	No	Yes																																		Yes, an acquaintance/coworker	AA, Academic
Broadcast television on ABC, NBC, or CBS,Broadcast television on FOX,Cable television (e.g. CNN, MSNBC),Radio news programs (including streaming, e.g. Sirius),Employer	Yes	Yes	No	Strongly disagree	Somewhat disagree	Somewhat disagree														Yes			Yes	Yes	Yes			Yes								Yes	Yes, a close friend/family member	Graduate or professional degree
Online news sites (e.g. websites for print publications, Huffington Post, The Hill, Breitbart),Scientific/academic journals	Yes	No	No	Strongly disagree	Strongly disagree	Strongly disagree																	Yes					Yes								Yes	Yes, a close friend/family member	AA, Technical/Vocational
I don’t consume news about COVID-19	Yes	No	Yes																																		Yes, a close friend/family member	AA, Technical/Vocational
Broadcast television on ABC, NBC, or CBS,Broadcast television on FOX,Cable television (e.g. CNN, MSNBC),Online news sites (e.g. websites for print publications, Huffington Post, The Hill, Breitbart),Social media (e.g. Twitter, Facebook, NextDoor),Employer,Friends, family, or personal networks,State or local government	Yes	No	Yes																																		Yes, a close friend/family member	AA, Technical/Vocational
Scientific/academic journals	Yes	Yes	Yes																																		Yes, an acquaintance/coworker	Graduate or professional degree
Broadcast television on ABC, NBC, or CBS,Broadcast television on FOX,Employer,Friends, family, or personal networks,State or local government,Donald Trump	Yes	No	Yes																																		No	AA, Technical/Vocational
Scientific/academic journals	Yes	Yes	Yes																																		Yes, other relationship (please specify)	Graduate or professional degree
Local Print (e.g., Local newspapers, other local news in print form),National Print (e.g., National newspapers such as USA Today or news magazines such as Newsweek),Online news sites (e.g. websites for print publications, Huffington Post, The Hill, Breitbart),Social media (e.g. Twitter, Facebook, NextDoor),Employer,Friends, family, or personal networks,State or local government,Federal government…	Yes	Yes	No	Strongly disagree	Strongly disagree	Strongly disagree														Yes			Yes		Yes	Yes										Yes	No	Some college, no degree
Online news sites (e.g. websites for print publications, Huffington Post, The Hill, Breitbart),Social media (e.g. Twitter, Facebook, NextDoor),Employer	Yes	No	No	Strongly disagree	Neutral/no opinion	Neutral/no opinion																	Yes													Yes	No	AA, Technical/Vocational
I don’t consume news about COVID-19	Yes	No	Yes																																		No	BA, BS (college graduate)
Broadcast television on ABC, NBC, or CBS,Broadcast television on FOX,Employer	Yes	No	No	Strongly disagree	Strongly disagree	Strongly disagree																	Yes		Yes											Yes	No	AA, Technical/Vocational
Local Print (e.g., Local newspapers, other local news in print form),National Print (e.g., National newspapers such as USA Today or news magazines such as Newsweek),Broadcast television on ABC, NBC, or CBS,Broadcast television on FOX,Cable television (e.g. CNN, MSNBC),Radio news programs (including streaming, e.g. Sirius),Employer,State or local government,Federal government agencies or officials…	No		No	Strongly disagree	Strongly disagree	Strongly disagree																						Yes								Yes	No	AA, Technical/Vocational
I don’t consume news about COVID-19	Yes	Yes	No	Don't know	Don't know	Don't know																															Yes, other relationship (please specify)	AA, Technical/Vocational
Employer,Federal government agencies or officials other than the President (such as Anthony Fauci)	Yes	Yes	No	Neutral/no opinion	Neutral/no opinion	Neutral/no opinion																															Yes, a close friend/family member	AA, Academic
Local Print (e.g., Local newspapers, other local news in print form),National Print (e.g., National newspapers such as USA Today or news magazines such as Newsweek),Broadcast television on ABC, NBC, or CBS,Online news sites (e.g. websites for print publications, Huffington Post, The Hill, Breitbart),Social media (e.g. Twitter, Facebook, NextDoor),Employer,Friends, family, or personal networks,Sta…	Yes	Yes	Yes																																		No	Graduate or professional degree
Other (please specify)	Yes	Yes	No	Neutral/no opinion	Neutral/no opinion	Neutral/no opinion												Yes	Yes				Yes					Yes									No	AA, Technical/Vocational
I don’t consume news about COVID-19	Yes	Yes	Yes																																		Yes, a close friend/family member	Some college, no degree
I don’t consume news about COVID-19	Yes	Yes	No	Strongly disagree	Strongly disagree	Strongly disagree																	Yes													Yes	No	AA, Technical/Vocational
Broadcast television on ABC, NBC, or CBS,Online news sites (e.g. websites for print publications, Huffington Post, The Hill, Breitbart),Employer,State or local government,Federal government agencies or officials other than the President (such as Anthony Fauci),Donald Trump,Joe Biden	Yes	Yes	Yes																																		Yes, an acquaintance/coworker	Graduate or professional degree
Broadcast television on FOX,Other (please specify)	Yes	Yes	Yes																																		Yes, other relationship (please specify)	BA, BS (college graduate)
State or local government,Federal government agencies or officials other than the President (such as Anthony Fauci)	Yes	Yes	Yes																																		Yes, a close friend/family member,Yes, an acquaintance/coworker	AA, Technical/Vocational
Employer,State or local government	Yes	Yes	Yes																																		No	AA, Technical/Vocational
Other (please specify)	Yes	No	No	Prefer not to answer	Prefer not to answer	Strongly disagree																															Yes, an acquaintance/coworker	AA, Technical/Vocational
Scientific/academic journals	Yes	No	No	Strongly disagree	Strongly disagree	Strongly disagree																	Yes									Yes					No	AA, Technical/Vocational
Employer	Yes	No	Yes																																		No	BA, BS (college graduate)
Broadcast television on ABC, NBC, or CBS,Online news sites (e.g. websites for print publications, Huffington Post, The Hill, Breitbart),Federal government agencies or officials other than the President (such as Anthony Fauci),Scientific/academic journals	Yes	Yes	Yes																																		Yes, an acquaintance/coworker	BA, BS (college graduate)
Employer,State or local government,Federal government agencies or officials other than the President (such as Anthony Fauci),Scientific/academic journals	Yes	Yes	Yes																																		Yes, an acquaintance/coworker	Some college, no degree
Local Print (e.g., Local newspapers, other local news in print form),Online news sites (e.g. websites for print publications, Huffington Post, The Hill, Breitbart),Employer	Yes	Yes	Yes																																		Yes, other relationship (please specify)	Graduate or professional degree
Broadcast television on ABC, NBC, or CBS,Cable television (e.g. CNN, MSNBC),Radio news programs (including streaming, e.g. Sirius),Online news sites (e.g. websites for print publications, Huffington Post, The Hill, Breitbart),Employer,Friends, family, or personal networks,State or local government,Federal government agencies or officials other than the President (such as Anthony Fauci),Donald Tru…	Yes	Yes	Yes																																		Yes, a close friend/family member,Yes, an acquaintance/coworker	Graduate or professional degree
Broadcast television on ABC, NBC, or CBS,Employer	Yes	No	No	Strongly disagree	Strongly disagree	Strongly disagree												Yes		Yes					Yes											Yes	No	AA, Technical/Vocational
Local Print (e.g., Local newspapers, other local news in print form),National Print (e.g., National newspapers such as USA Today or news magazines such as Newsweek),Broadcast television on ABC, NBC, or CBS,Broadcast television on FOX	Yes	No	No	Strongly disagree	Strongly disagree	Neutral/no opinion												Yes		Yes			Yes										Yes				Yes, an acquaintance/coworker	Graduate or professional degree
Local Print (e.g., Local newspapers, other local news in print form),National Print (e.g., National newspapers such as USA Today or news magazines such as Newsweek),Broadcast television on ABC, NBC, or CBS,Broadcast television on FOX,Radio news programs (including streaming, e.g. Sirius),Online news sites (e.g. websites for print publications, Huffington Post, The Hill, Breitbart),Social media (e…	Yes	Yes	No	Strongly disagree	Strongly disagree	Strongly disagree														Yes	Yes		Yes				Yes			Yes		Yes					Yes, a close friend/family member	AA, Technical/Vocational

## Sheet: codebook
Variable Name	Variable Label	Value	Value Label
FluVax	Have you or do you plan to get a flu vaccine for the 2020-2021 flu season?	1	Yes, I already got the vaccine for the 2020-2021 flu season
		2	Yes, I plan to get the vaccine for the 2020-2021 flu season
		3	No, not this flu season
		4	No, I never get the flu vaccine
		77	DON'T KNOW
		98	SKIPPED ON WEB
		99	REFUSED
FluVax_Employ	Are you now required to get a flu vaccination as part of your employment?	1	Yes
		2	No
		77	DON'T KNOW
		98	SKIPPED ON WEB
		99	REFUSED
VaxPlans	Now that a vaccine against the coronavirus is becoming available, do you plan to get vaccinated, or not?	1	I already got vaccinated
		2	Yes, I will get a coronavirus vaccine as soon as it is available to me
		3	Yes, I will get a coronavirus vaccine, but I will wait until I see more proof that it is safe and effective
		4	No, I will not get a coronavirus vaccine
		77	Not sure
		98	SKIPPED ON WEB
		99	REFUSED
NoVax_Allergic	[I am allergic to vaccines] Which of the following are reasons you would not get a coronavirus vaccine?	0	No
		1	Yes
NoVax_Needles	[I don’t like needles] Which of the following are reasons you would not get a coronavirus vaccine?	0	No
		1	Yes
NoVax_NoConcern	[I’m not concerned about getting seriously ill from the coronavirus] Which of the following are reasons you would not get a coronavirus vaccine?	0	No
		1	Yes
NoVax_Time	[I won’t have time to get vaccinated] Which of the following are reasons you would not get a coronavirus vaccine?	0	No
		1	Yes
NoVax_GetInfected	[I would be concerned about getting infected with the coronavirus from the vaccine] Which of the following are reasons you would not get a coronavirus vaccine?	0	No
		1	Yes
NoVax_SideEffect	[I would be concerned about side effects from the vaccine] Which of the following are reasons you would not get a coronavirus vaccine?	0	No
		1	Yes
NoVax_DontWork	[I don’t think vaccines work very well] Which of the following are reasons you would not get a coronavirus vaccine?	0	No
		1	Yes
NoVax_Politics	[Politicians might promote a vaccine to win votes even if it is not fully tested or safe] Which of the following are reasons you would not get a coronavirus vaccine?	0	No
		1	Yes
NoVax_NotSerious	[The coronavirus outbreak is not as serious as some people say it is] Which of the following are reasons you would not get a coronavirus vaccine?	0	No
		1	Yes
NoVax_MostPublic	[I don’t think the majority of the public will get the vaccine] Which of the following are reasons you would not get a coronavirus vaccine?	0	No
		1	Yes
NoVax_Other	[Other, please specify:] Which of the following are reasons you would not get a coronavirus vaccine?	0	No
NoVax_WillGet	[I will get the coronavirus vaccine, these reasons do not outweigh the benefit of the vaccine] Which of the following are reasons you would not get a coronavirus vaccine?	0	No
		1	Yes
NoVax_DK	[DON'T KNOW] Which of the following are reasons you would not get a coronavirus vaccine?	0	No
		1	Yes
NoVax_SKP	[SKIPPED ON WEB] Which of the following are reasons you would not get a coronavirus vaccine?	0	No
		1	Yes
NoVax_REF	[REFUSED] Which of the following are reasons you would not get a coronavirus vaccine?	0	No
		1	Yes
Change_Famous	[Famous people I trust get the coronavirus vaccine] Which of the following reasons would make you reconsider getting the coronavirus vaccine [sooner]?	0	No
		1	Yes
Change_Friends	[Close friends get the coronavirus vaccine] Which of the following reasons would make you reconsider getting the coronavirus vaccine [sooner]?	0	No
		1	Yes
Change_MajPublic	[The majority of the public gets the vaccine] Which of the following reasons would make you reconsider getting the coronavirus vaccine [sooner]?	0	No
		1	Yes
Change_Free	[The vaccine is free] Which of the following reasons would make you reconsider getting the coronavirus vaccine [sooner]?	0	No
		1	Yes
Change_DocRec	[My doctor recommends that I get the vaccine] Which of the following reasons would make you reconsider getting the coronavirus vaccine [sooner]?	0	No
		1	Yes
Change_StudyResults	[Seeing study results or articles that show me the vaccine is safe and effective] Which of the following reasons would make you reconsider getting the coronavirus vaccine [sooner]?	0	No
		1	Yes
Change_Nothing	[There is nothing that would make me get the vaccine] Which of the following reasons would make you reconsider getting the coronavirus vaccine [sooner]?	0	No
		1	Yes
Change_DK	[DON'T KNOW] Which of the following reasons would make you reconsider getting the coronavirus vaccine [sooner]?	0	No
		1	Yes
Change_SKP	[SKIPPED ON WEB] Which of the following reasons would make you reconsider getting the coronavirus vaccine [sooner]?	0	No
		1	Yes
Change_REF	[REFUSED] Which of the following reasons would make you reconsider getting the coronavirus vaccine [sooner]?	0	No
		1	Yes
Change_DocCall	If a doctor you know called you directly to talk about your concerns around the COVID-19 vaccine, would that change your mind on getting a COVID-19 vaccine?	1	No
		2	Yes
		77	Don’t know/unsure
		98	SKIPPED ON WEB
		99	REFUSED
Change_HealthDept	If your local health department called you directly to talk about your concerns around the COVID-19 vaccine would that change your mind on getting a COVID-19 vaccine?	1	No
		2	Yes
		77	Don’t know/unsure
		98	SKIPPED ON WEB
		99	REFUSED
GiftCard	If you were offered a gift card for $50 would that make you more likely to want to get a COVID-19 vaccine?	1	Yes, but I would also get it without the gift card
		2	Yes, I would try to get the vaccine sooner
		3	No, because I don't want to get it under any circumstances
		4	No, because $50 is not enough
		77	DON'T KNOW
		98	SKIPPED ON WEB
		99	REFUSED
GiftCard_OE	[NUMBERBOX] If you were offered a gift card for $50 would that make you more likely to want to get a COVID-19 vaccine?	7777	DON'T KNOW
		9998	SKIPPED ON WEB
		9999	REFUSED
LocalPrint	[Local Print (e.g., Local newspapers, other local news in print form)] In the past month, where did you get most of your information about COVID-19?	0	No
		1	Yes
NationalPrint	[National Print (e.g., National newspapers such as USA Today or news magazines such as Newsweek)] In the past month, where did you get most of your information about COVID-19?	0	No
		1	Yes
BroadcastTV	[Broadcast television (e.g. ABC, NBC, CBS)] In the past month, where did you get most of your information about COVID-19?	0	No
		1	Yes
CableTV	[Cable television (e.g. CNN, FOX, MSNBC)] In the past month, where did you get most of your information about COVID-19?	0	No
		1	Yes
RadioNews	[Radio news programs (including streaming, e.g. Sirius)] In the past month, where did you get most of your information about COVID-19?	0	No
		1	Yes
OnlineNews	[Online news sites (e.g. websites for print publications, Huffington Post, The Hill, Breitbart)] In the past month, where did you get most of your information about COVID-19?	0	No
		1	Yes
SocialMedia	[Social media (e.g. Twitter, Facebook, NextDoor)] In the past month, where did you get most of your information about COVID-19?	0	No
		1	Yes
EmployerInfo	[Employer] In the past month, where did you get most of your information about COVID-19?	0	No
		1	Yes
PersonalNetwork	[Friends, family, or personal networks] In the past month, where did you get most of your information about COVID-19?	0	No
		1	Yes
StateLocalGov	[State or local government] In the past month, where did you get most of your information about COVID-19?	0	No
		1	Yes
FederalGov	[Federal government agencies or officials other than the President (such as Anthony Fauci)] In the past month, where did you get most of your information about COVID-19?	0	No
		1	Yes
TrumpInfo	[Donald Trump] In the past month, where did you get most of your information about COVID-19?	0	No
		1	Yes
BidenInfo	[Joe Biden] In the past month, where did you get most of your information about COVID-19?	0	No
		1	Yes
ChurchInfo	[Church/faith-based leaders] In the past month, where did you get most of your information about COVID-19?	0	No
		1	Yes
CBOInfo	[Community-based organizations (e.g. Union leadership, mutual aid associations, …,support groups (AA, smart recovery, etc)) ] In the past month, where did you get most of your information about COVID-19?	0	No
		1	Yes
SciJournal	[Scientific journals] In the past month, where did you get most of your information about COVID-19?	0	No
		1	Yes
OtherInfo	[Other] In the past month, where did you get most of your information about COVID-19?	0	No
		1	Yes
NoInfo	[I don’t consume news about COVID-19] In the past month, where did you get most of your information about COVID-19?	0	No
		1	Yes
Info_DK	[DON'T KNOW] In the past month, where did you get most of your information about COVID-19?	0	No
		1	Yes
Info_SKP	[SKIPPED ON WEB] In the past month, where did you get most of your information about COVID-19?	0	No
		1	Yes
Info_REF	[REFUSED] In the past month, where did you get most of your information about COVID-19?	0	No
EDUC6	5-level education	1	Less than HS
		2	HS graduate or equivalent
		3	Vocational/tech school/some college/ associates
		4	Bachelor's degree
		5	Post grad study/professional degree
EMPLOY	Current Employment Status	1	Working - as a paid employee
		2	Working - self-employed
		3	Not working - on temporary layoff from a job
		4	Not working - looking for work
		5	Not working - retired
		6	Not working - disabled
		7	Not working - other
INCOME	Household Income	1	Less than $5,000
		2	$5,000 to $9,999
		3	$10,000 to $14,999
		4	$15,000 to $19,999
		5	$20,000 to $24,999
		6	$25,000 to $29,999
		7	$30,000 to $34,999
		8	$35,000 to $39,999
		9	$40,000 to $49,999
		10	$50,000 to $59,999
		11	$60,000 to $74,999
		12	$75,000 to $84,999
		13	$85,000 to $99,999
		14	$100,000 to $124,999
		15	$125,000 to $149,999
		16	$150,000 to $174,999
		17	$175,000 to $199,999
		18	$200,000 or more
METRO	Metropolitan area flag	0	Non-Metro Area
		1	Metro Area
